# Supplementary material for: Efficiency of RAPD and SCoT Markers in the Genetic Diversity Assessment of the Common Bean
Source: Plants (Basel). 2023 Jul 25;12(15):2763. doi: 10.3390/plants12152763 (PMC10420954; doi:10.3390/plants12152763)
Supplement: Supplementary file 1 [file plants-12-02763-s001.zip]

Archive with 1 entries (1 files):
- plants-2497609-supplementary.pdf
